# Supplementary material for: Divergence between Neuronal and Oligodendroglial Cell Fate, in Postnatal Brain Neural Stem Cells, Leads to Divergent Properties in Polymorphic In Vitro Assays
Source: Cells. 2022 May 25;11(11):1743. doi: 10.3390/cells11111743 (PMC9179558; doi:10.3390/cells11111743)
Supplement: Supplementary file 1 [file cells-11-01743-s001.zip]

Archive with 3 entries (3 files):
- cells-1630016-supplementary.pdf
- Supplementary Movie S1.mp4
- Supplementary Movie S2.mp4
